# Supplementary material for: A Study on the Dual Thermo- and pH-Responsive Behaviors of Well-Defined Star-like Block Copolymers Synthesize by Combining of RAFT Polymerization and Thiol-Ene Click Reaction
Source: Polymers (Basel). 2022 Apr 21;14(9):1695. doi: 10.3390/polym14091695 (PMC9103776; doi:10.3390/polym14091695)
Supplement: Supplementary file 1 [file polymers-14-01695-s001.zip]

Archive with 1 entries (1 files):
- polymers-1684034-supplementary.pdf
